# Supplementary material for: Alkanes as Membrane Regulators of the Response of Early Membranes to Extreme Temperatures
Source: Life (Basel). 2022 Mar 17;12(3):445. doi: 10.3390/life12030445 (PMC8949167; doi:10.3390/life12030445)
Supplement: Supplementary file 1 [file life-12-00445-s001.zip]

Archive with 1 entries (1 files):
- life-1605428-supplementary.pdf
